# Supplementary material for: Recent Increases in Influenza-Related Hospitalizations, Critical Care Resource Use, and In-Hospital Mortality: A 10-Year Population-Based Study in South Korea
Source: J Clin Med. 2022 Aug 21;11(16):4911. doi: 10.3390/jcm11164911 (PMC9410240; doi:10.3390/jcm11164911)
Supplement: Supplementary file 1 [file jcm-11-04911-s001.zip]

Archive with 1 entries (1 files):
- jcm-1873802-supplementary.pdf
